# Supplementary material for: Antagonistic SMAD2/3 control of TIMP-1, VEGF-A, and hypoxia signaling in myofibroblasts shapes histotype-specific angiogenesis in lung cancer
Source: Cell Death Dis. 2026 Mar 30;17(1):431. doi: 10.1038/s41419-026-08677-2 (PMC13156306; doi:10.1038/s41419-026-08677-2)
Supplement: Supplementary file 3 — Supplementary Table S1A [file 41419_2026_8677_MOESM3_ESM.xlsx]

## Sheet: Lambrechts_scRNAseq_LUADTupvsLU
Supplementary Table S1A: Díaz-Valdivia et al,
Antagonistic SMAD2/3 control of TIMP-1, VEGF-A, and hypoxia signaling in myofibroblasts
shapes histotype-specific angiogenesis in lung cancer
CellChat analysis of fibroblast-endothelial cell ligand-receptor pairs upregulated
in LUAD versus LUSC in the Lambrechts scRNAseq dataset
source	target	ligand	receptor	prob	datasets
Fibroblast	EC	A2M	APP	0.0923581	LUAD
Fibroblast	EC	A2M	MMP2	0.00741665	LUAD
Fibroblast	EC	A2M	TGM2	0.0271433	LUAD
Fibroblast	EC	A2M	CDKN1A	0.00995885	LUAD
Fibroblast	EC	A2M	RAD23A	0.0156412	LUAD
Fibroblast	EC	A2M	TSC22D1	0.0575249	LUAD
Fibroblast	EC	AKAP13	TGM2	0.00313997	LUAD
Fibroblast	EC	B2M	CST3	0.145021	LUAD
Fibroblast	EC	CALR	CSTB	0.0141255	LUAD
Fibroblast	EC	CD81	S100A10	0.0153969	LUAD
Fibroblast	EC	CDC42	A2M	0.0169689	LUAD
Fibroblast	EC	CDC42	HTRA1	0.00264137	LUAD
Fibroblast	EC	CLEC2B	APP	0.00790176	LUAD
Fibroblast	EC	COL14A1	COL4A2	0.00369238	LUAD
Fibroblast	EC	COL18A1	COL18A1	0.00622244	LUAD
Fibroblast	EC	COL18A1	ITGA5	0.00604635	LUAD
Fibroblast	EC	COL18A1	ITGB1	0.00623517	LUAD
Fibroblast	EC	COL18A1	APP	0.0325205	LUAD
Fibroblast	EC	COL18A1	COL4A1	0.0213139	LUAD
Fibroblast	EC	COL18A1	COL4A2	0.0110398	LUAD
Fibroblast	EC	COL18A1	CTSD	0.00813127	LUAD
Fibroblast	EC	COL4A1	COL4A1	0.0268181	LUAD
Fibroblast	EC	COL4A1	ITGA1	0.00645853	LUAD
Fibroblast	EC	COL4A1	ITGA5	0.00763856	LUAD
Fibroblast	EC	COL4A1	ITGB1	0.00787671	LUAD
Fibroblast	EC	COL4A1	COL4A2	0.0139285	LUAD
Fibroblast	EC	COL4A1	HSPG2	0.0384635	LUAD
Fibroblast	EC	COL4A1	ITGA1_ITGB1	0.00713271	LUAD
Fibroblast	EC	COL4A2	COL4A1	0.0259529	LUAD
Fibroblast	EC	COL4A2	CSNK2B	0.00586369	LUAD
Fibroblast	EC	COL4A2	ITGA1	0.00624593	LUAD
Fibroblast	EC	COL4A2	ITGA5	0.00738741	LUAD
Fibroblast	EC	COL4A2	ITGB1	0.00761779	LUAD
Fibroblast	EC	COL4A2	FN1	0.00846843	LUAD
Fibroblast	EC	COL4A2	SPARC	0.0474127	LUAD
Fibroblast	EC	COL4A2	ITGA1_ITGB1	0.00689808	LUAD
Fibroblast	EC	COL5A2	ITGB1	0.00978962	LUAD
Fibroblast	EC	COL5A2	ITGA1	0.00802981	LUAD
Fibroblast	EC	COL8A1	PPIB	0.013027	LUAD
Fibroblast	EC	COL8A1	COL18A1	0.00342972	LUAD
Fibroblast	EC	COL8A1	COL4A2	0.00609827	LUAD
Fibroblast	EC	CST3	CST3	0.0884458	LUAD
Fibroblast	EC	CST3	NDUFB7	0.0230858	LUAD
Fibroblast	EC	CST3	NDUFA2	0.0184142	LUAD
Fibroblast	EC	CST3	CSTB	0.0267904	LUAD
Fibroblast	EC	CST3	CYCS	0.0136753	LUAD
Fibroblast	EC	CST3	CTSB	0.0235957	LUAD
Fibroblast	EC	CST3	B2M	0.261422	LUAD
Fibroblast	EC	CST3	CTSD	0.0269824	LUAD
Fibroblast	EC	CST3	FN1	0.0230691	LUAD
Fibroblast	EC	CST3	TIMP1	0.118823	LUAD
Fibroblast	EC	CTSD	APP	0.0391478	LUAD
Fibroblast	EC	CTSD	PCBP1	0.00517351	LUAD
Fibroblast	EC	CTSD	PSAP	0.0295806	LUAD
Fibroblast	EC	CTSD	COL18A1	0.00753222	LUAD
Fibroblast	EC	CTSD	CTSA	0.00668477	LUAD
Fibroblast	EC	CTSD	CTSB	0.00858496	LUAD
Fibroblast	EC	CTSD	FN1	0.00839048	LUAD
Fibroblast	EC	FGF7	HSPG2	0.0111411	LUAD
Fibroblast	EC	FRZB	RBX1	0.0032209	LUAD
Fibroblast	EC	GABARAPL2	S100A9	0.00420896	LUAD
Fibroblast	EC	GABARAPL2	CTSA	0.00541688	LUAD
Fibroblast	EC	GABARAPL2	SERPINH1	0.00853276	LUAD
Fibroblast	EC	GEM	A2M	0.0108676	LUAD
Fibroblast	EC	GRN	HSPG2	0.0332796	LUAD
Fibroblast	EC	GRN	TGM2	0.00993669	LUAD
Fibroblast	EC	GSN	FN1	0.00580948	LUAD
Fibroblast	EC	HMGN3	S100A10	0.0155674	LUAD
Fibroblast	EC	HSP90AA1	FN1	0.0125657	LUAD
Fibroblast	EC	HSPA1A	TGM2	0.0191152	LUAD
Fibroblast	EC	HSPA1B	MMP2	0.00143084	LUAD
Fibroblast	EC	HSPB1	ANXA1	0.0247894	LUAD
Fibroblast	EC	ID2	HSPG2	0.013395	LUAD
Fibroblast	EC	IER3	TNFSF10	0.00732431	LUAD
Fibroblast	EC	IGF1	INSR	0.00350421	LUAD
Fibroblast	EC	IGF1	IGFBP3	0.00278137	LUAD
Fibroblast	EC	IGF1	IGFBP4	0.00921977	LUAD
Fibroblast	EC	IGF1	FLT1	0.00349715	LUAD
Fibroblast	EC	IGF1	IGFBP7	0.0200152	LUAD
Fibroblast	EC	IGFBP7	CHMP3	0.00843443	LUAD
Fibroblast	EC	IGHA1	FN1	0.00275415	LUAD
Fibroblast	EC	IGHA1	CTSL	0.00155432	LUAD
Fibroblast	EC	IQGAP1	ANXA2	0.00545937	LUAD
Fibroblast	EC	ITGA1	COL4A2	0.00448869	LUAD
Fibroblast	EC	ITGA1	LAMB2	0.001072	LUAD
Fibroblast	EC	ITGAV	MMP2	0.000744615	LUAD
Fibroblast	EC	ITGAV	COL4A2	0.00335877	LUAD
Fibroblast	EC	JUN	ANXA2	0.0518262	LUAD
Fibroblast	EC	JUN	SERPINH1	0.0140262	LUAD
Fibroblast	EC	JUN	TIMP3	0.0435381	LUAD
Fibroblast	EC	LAMA4	ITGA1	0.00195786	LUAD
Fibroblast	EC	LAMA4	ITGA5	0.0023175	LUAD
Fibroblast	EC	LAMA4	ITGB1	0.00239015	LUAD
Fibroblast	EC	LAMA4	HSPG2	0.0119277	LUAD
Fibroblast	EC	LAMA4	RPSA	0.0122271	LUAD
Fibroblast	EC	LAMA4	ITGA1_ITGB1	0.00216325	LUAD
Fibroblast	EC	LAMB2	STAT3	0.00122388	LUAD
Fibroblast	EC	LAMB2	ITGA1	0.00125523	LUAD
Fibroblast	EC	LAMB2	ITGA5	0.00148599	LUAD
Fibroblast	EC	LAMB2	ITGB1	0.00153261	LUAD
Fibroblast	EC	LAMB2	RPSA	0.00786811	LUAD
Fibroblast	EC	LAMB2	CST3	0.00696846	LUAD
Fibroblast	EC	LAMB2	FN1	0.00170492	LUAD
Fibroblast	EC	LAMB2	HSPG2	0.00767461	LUAD
Fibroblast	EC	LAMB2	SPARCL1	0.0120697	LUAD
Fibroblast	EC	LAMB2	ITGA1_ITGB1	0.00138701	LUAD
Fibroblast	EC	LGALS3BP	LGALS1	0.0195991	LUAD
Fibroblast	EC	LGALS3BP	FN1	0.0123556	LUAD
Fibroblast	EC	LIMA1	ANXA2	0.0120278	LUAD
Fibroblast	EC	LIMA1	LGALS1	0.00401257	LUAD
Fibroblast	EC	LIMA1	S100A10	0.0131103	LUAD
Fibroblast	EC	LTBP1	TGFB1	0.00140441	LUAD
Fibroblast	EC	LTBP1	RAC1	0.00193553	LUAD
Fibroblast	EC	LTBP1	FN1	0.00239546	LUAD
Fibroblast	EC	LUM	MMP2	0.00932633	LUAD
Fibroblast	EC	LUM	LGALS1	0.0408103	LUAD
Fibroblast	EC	LUM	COL4A1	0.0766921	LUAD
Fibroblast	EC	LUM	POSTN	0.02403	LUAD
Fibroblast	EC	LUM	ITGB1	0.023371	LUAD
Fibroblast	EC	MACF1	PLXND1	0.00116109	LUAD
Fibroblast	EC	MAP1LC3B	MMP2	0.000778702	LUAD
Fibroblast	EC	MDK	NCL	0.0071431	LUAD
Fibroblast	EC	MDK	RPL18A	0.0774941	LUAD
Fibroblast	EC	MDK	PLSCR1	0.00755359	LUAD
Fibroblast	EC	MGP	RCN1	0.0261756	LUAD
Fibroblast	EC	MGP	CALU	0.0185439	LUAD
Fibroblast	EC	MGP	HSP90B1	0.0950306	LUAD
Fibroblast	EC	MGP	HNRNPM	0.022198	LUAD
Fibroblast	EC	MGP	SQSTM1	0.0169592	LUAD
Fibroblast	EC	MYH9	LGALS1	0.0100404	LUAD
Fibroblast	EC	MYH9	ANXA2	0.0297369	LUAD
Fibroblast	EC	MYH9	S100A10	0.0323609	LUAD
Fibroblast	EC	MYH9	S100A4	0.00812971	LUAD
Fibroblast	EC	NDUFB7	CSTB	0.00841252	LUAD
Fibroblast	EC	NDUFB7	CST3	0.029035	LUAD
Fibroblast	EC	NID1	HSPG2	0.00767231	LUAD
Fibroblast	EC	NID1	ITGA5	0.00148554	LUAD
Fibroblast	EC	NID1	COL4A1	0.00529805	LUAD
Fibroblast	EC	NID1	COL4A2	0.00272271	LUAD
Fibroblast	EC	NID1	FN1	0.00170441	LUAD
Fibroblast	EC	NID1	LAMB2	0.000649367	LUAD
Fibroblast	EC	NID1	SPARC	0.00985163	LUAD
Fibroblast	EC	PPIB	SERPINH1	0.0228604	LUAD
Fibroblast	EC	S100A6	S100A6	0.179422	LUAD
Fibroblast	EC	SFRP4	AP2M1	0.00402653	LUAD
Fibroblast	EC	SOD1	SERPINH1	0.0121249	LUAD
Fibroblast	EC	SPARC	TGFBR2	0.028954	LUAD
Fibroblast	EC	SPARC	COL4A1	0.0882606	LUAD
Fibroblast	EC	SPARC	FN1	0.0300965	LUAD
Fibroblast	EC	SPARC	HSPG2	0.123208	LUAD
Fibroblast	EC	SPARC	MMP2	0.0108526	LUAD
Fibroblast	EC	SPARC	POSTN	0.0278948	LUAD
Fibroblast	EC	SPARC	TIMP1	0.150525	LUAD
Fibroblast	EC	SPARCL1	CST3	0.0620546	LUAD
Fibroblast	EC	SPARCL1	TIMP1	0.0842049	LUAD
Fibroblast	EC	SPON1	APP	0.00558775	LUAD
Fibroblast	EC	SPON1	ADAMTS9	0.000750358	LUAD
Fibroblast	EC	SULF1	APP	0.0106637	LUAD
Fibroblast	EC	TGM2	FN1	0.00298264	LUAD
Fibroblast	EC	TGM2	PSMD4	0.002074	LUAD
Fibroblast	EC	TGM2	RBM25	0.00133819	LUAD
Fibroblast	EC	TGM2	NME1	0.00204327	LUAD
Fibroblast	EC	TGM2	ATF4	0.00215738	LUAD
Fibroblast	EC	TGM2	TGM2	0.00393409	LUAD
Fibroblast	EC	TGM2	HNRNPF	0.00253427	LUAD
Fibroblast	EC	TGM2	ADAR	0.00132604	LUAD
Fibroblast	EC	TGM2	AKAP13	0.00125742	LUAD
Fibroblast	EC	TGM2	YWHAE	0.0095308	LUAD
Fibroblast	EC	TGM2	SQSTM1	0.00186781	LUAD
Fibroblast	EC	TGM2	APP	0.0142001	LUAD
Fibroblast	EC	TGM2	YWHAQ	0.00240095	LUAD
Fibroblast	EC	TGM2	ITGB1	0.00268155	LUAD
Fibroblast	EC	TIMP1	MMP2	0.0123754	LUAD
Fibroblast	EC	TIMP1	CD63	0.193699	LUAD
Fibroblast	EC	TIMP1	ZBTB16	0.011574	LUAD
Fibroblast	EC	TIMP1	FN1	0.034226	LUAD
Fibroblast	EC	TIMP1	LAMB2	0.0133082	LUAD
Fibroblast	EC	TIMP1	SPARCL1	0.202244	LUAD
Fibroblast	EC	VCAN	CST3	0.0383914	LUAD
Fibroblast	EC	VCAN	HSPG2	0.0421467	LUAD
Fibroblast	EC	VCAN	SPARCL1	0.0649904	LUAD
Fibroblast	EC	VPS28	HSPG2	0.0252912	LUAD
