# Supplementary material for: Antagonistic SMAD2/3 control of TIMP-1, VEGF-A, and hypoxia signaling in myofibroblasts shapes histotype-specific angiogenesis in lung cancer
Source: Cell Death Dis. 2026 Mar 30;17(1):431. doi: 10.1038/s41419-026-08677-2 (PMC13156306; doi:10.1038/s41419-026-08677-2)
Supplement: Supplementary file 4 — Supplementary Table S1B [file 41419_2026_8677_MOESM4_ESM.xlsx]

## Sheet: Zillonis_LUADvsLUSC_truncmean_C
Supplementary Table S1B: Díaz-Valdivia et al,
Antagonistic SMAD2/3 control of TIMP-1, VEGF-A, and hypoxia signaling in myofibroblasts
shapes histotype-specific angiogenesis in lung cancer
CellChat analysis of fibroblast-endothelial cell ligand-receptor pairs upregulated
in LUAD versus LUSC in the Zilionis scRNAseq dataset
source	target	ligand	receptor	prob	datasets
Fibroblasts	Endothelial cells	A2M	APP	0.0437101	LUAD
Fibroblasts	Endothelial cells	A2M	TGM2	0.0222699	LUAD
Fibroblasts	Endothelial cells	A2M	CDKN1A	0.035045	LUAD
Fibroblasts	Endothelial cells	A2M	GRB2	0.00235077	LUAD
Fibroblasts	Endothelial cells	A2M	RHEB	0.000882837	LUAD
Fibroblasts	Endothelial cells	A2M	TSC22D1	0.0210916	LUAD
Fibroblasts	Endothelial cells	ACTB	LGALS1	0.0108866	LUAD
Fibroblasts	Endothelial cells	ACTB	CTGF	0.0102893	LUAD
Fibroblasts	Endothelial cells	ADAMTS1	DAG1	3.31522e-06	LUAD
Fibroblasts	Endothelial cells	ADD1	HSPG2	0.00112382	LUAD
Fibroblasts	Endothelial cells	AHNAK	S100A10	0.0129771	LUAD
Fibroblasts	Endothelial cells	AHNAK	ANXA2	0.0171826	LUAD
Fibroblasts	Endothelial cells	AKAP13	TGM2	0.00116397	LUAD
Fibroblasts	Endothelial cells	BGN	APP	0.0337317	LUAD
Fibroblasts	Endothelial cells	BGN	COL4A2	0.0365453	LUAD
Fibroblasts	Endothelial cells	BGN	COL6A1	0.000337316	LUAD
Fibroblasts	Endothelial cells	BGN	HSPG2	0.022795	LUAD
Fibroblasts	Endothelial cells	BGN	SPARC	0.0581708	LUAD
Fibroblasts	Endothelial cells	BMPR2	FSTL1	0.000113609	LUAD
Fibroblasts	Endothelial cells	C3	TGM2	0.0114404	LUAD
Fibroblasts	Endothelial cells	CALCOCO2	LGALS8	1.08497e-05	LUAD
Fibroblasts	Endothelial cells	CD302	CX3CL1	0.000543058	LUAD
Fibroblasts	Endothelial cells	COL14A1	COL4A2	0.000710965	LUAD
Fibroblasts	Endothelial cells	COL14A1	COL6A1	6.32903e-06	LUAD
Fibroblasts	Endothelial cells	COL14A1	COL6A2	1.47676e-05	LUAD
Fibroblasts	Endothelial cells	CRIM1	CACNA1A	3.16444e-05	LUAD
Fibroblasts	Endothelial cells	CRIM1	RPS26	0.000247414	LUAD
Fibroblasts	Endothelial cells	CRIM1	RPS23	0.000880516	LUAD
Fibroblasts	Endothelial cells	CRIM1	RPS7	0.000577492	LUAD
Fibroblasts	Endothelial cells	CRIM1	RPS20	0.000770421	LUAD
Fibroblasts	Endothelial cells	CST3	CST3	0.00173928	LUAD
Fibroblasts	Endothelial cells	CST3	SERPINE1	0.00411186	LUAD
Fibroblasts	Endothelial cells	CST3	SRSF9	0.000414665	LUAD
Fibroblasts	Endothelial cells	CST3	B2M	0.0506625	LUAD
Fibroblasts	Endothelial cells	CST3	FN1	0.00217748	LUAD
Fibroblasts	Endothelial cells	CST3	LAMB1	0.00149118	LUAD
Fibroblasts	Endothelial cells	CST3	LAMC1	0.000290301	LUAD
Fibroblasts	Endothelial cells	CST3	TIMP1	0.00414534	LUAD
Fibroblasts	Endothelial cells	CST3	VWA1	0.00460923	LUAD
Fibroblasts	Endothelial cells	CTGF	FN1	0.00374603	LUAD
Fibroblasts	Endothelial cells	CTGF	ITGA5	0.00829114	LUAD
Fibroblasts	Endothelial cells	CTGF	ACTB	0.0504857	LUAD
Fibroblasts	Endothelial cells	CYR61	ZNF207	0.00277422	LUAD
Fibroblasts	Endothelial cells	DCN	FN1	0.012248	LUAD
Fibroblasts	Endothelial cells	DCN	COL6A1	0.000706659	LUAD
Fibroblasts	Endothelial cells	DCN	SPARC	0.114605	LUAD
Fibroblasts	Endothelial cells	EEF1A1	EGFL7	0.0169258	LUAD
Fibroblasts	Endothelial cells	EFEMP1	CACNA1A	7.23271e-05	LUAD
Fibroblasts	Endothelial cells	EFEMP1	BAG6	9.64421e-06	LUAD
Fibroblasts	Endothelial cells	EFEMP1	KHDRBS1	0.000110897	LUAD
Fibroblasts	Endothelial cells	EFEMP1	RERE	7.23271e-05	LUAD
Fibroblasts	Endothelial cells	EFEMP1	HSPA5	0.000684197	LUAD
Fibroblasts	Endothelial cells	EFEMP1	PDIA4	4.82192e-05	LUAD
Fibroblasts	Endothelial cells	EFEMP1	PDIA6	0.000163926	LUAD
Fibroblasts	Endothelial cells	EFEMP1	P4HB	0.000331893	LUAD
Fibroblasts	Endothelial cells	EFEMP1	PDIA3	0.000481353	LUAD
Fibroblasts	Endothelial cells	EFEMP1	ANXA5	0.000139823	LUAD
Fibroblasts	Endothelial cells	FBLN1	CACNA1A	0.00163021	LUAD
Fibroblasts	Endothelial cells	FBLN1	BHLHE40	0.00487474	LUAD
Fibroblasts	Endothelial cells	FBLN1	PLSCR1	0.000761427	LUAD
Fibroblasts	Endothelial cells	FBLN1	FN1	0.00569383	LUAD
Fibroblasts	Endothelial cells	FBLN1	YWHAQ	0.0039036	LUAD
Fibroblasts	Endothelial cells	FBLN1	APP	0.0326821	LUAD
Fibroblasts	Endothelial cells	FBLN1	HSPG2	0.0220779	LUAD
Fibroblasts	Endothelial cells	FBLN5	NUFIP2	7.92352e-05	LUAD
Fibroblasts	Endothelial cells	GPC3	CST3	0.000202489	LUAD
Fibroblasts	Endothelial cells	GPC3	HSPG2	0.000999078	LUAD
Fibroblasts	Endothelial cells	GPC3	LAMB2	4.82192e-05	LUAD
Fibroblasts	Endothelial cells	GPC3	SPARCL1	0.00221365	LUAD
Fibroblasts	Endothelial cells	GPC3	VWA1	0.000537979	LUAD
Fibroblasts	Endothelial cells	GPC3	ADAM10	3.85757e-05	LUAD
Fibroblasts	Endothelial cells	GSN	FN1	0.00269568	LUAD
Fibroblasts	Endothelial cells	IGFBP7	CHMP3	0.00531769	LUAD
Fibroblasts	Endothelial cells	IL6ST	IL6	0.000135504	LUAD
Fibroblasts	Endothelial cells	ITGA2	COL4A2	0.000609461	LUAD
Fibroblasts	Endothelial cells	ITGA2	COL6A2	1.2658e-05	LUAD
Fibroblasts	Endothelial cells	ITGA2	FN1	9.51161e-05	LUAD
Fibroblasts	Endothelial cells	ITGA2	LAMA5	7.0519e-05	LUAD
Fibroblasts	Endothelial cells	ITGA2	LAMB2	1.80827e-05	LUAD
Fibroblasts	Endothelial cells	ITGA2	LAMC1	1.2658e-05	LUAD
Fibroblasts	Endothelial cells	LIMA1	ANXA2	0.00226041	LUAD
Fibroblasts	Endothelial cells	LIMA1	LGALS1	0.000519596	LUAD
Fibroblasts	Endothelial cells	LIMA1	S100A10	0.00170084	LUAD
Fibroblasts	Endothelial cells	LTBP1	RAC1	0.00844572	LUAD
Fibroblasts	Endothelial cells	LTBP1	FN1	0.00119483	LUAD
Fibroblasts	Endothelial cells	LTBP4	CACNA1A	0.000612676	LUAD
Fibroblasts	Endothelial cells	LTBP4	RAC1	0.0150773	LUAD
Fibroblasts	Endothelial cells	MACF1	PLXND1	0.000268634	LUAD
Fibroblasts	Endothelial cells	MGP	CALU	0.00285961	LUAD
Fibroblasts	Endothelial cells	MGP	HSP90B1	0.0149724	LUAD
Fibroblasts	Endothelial cells	MGP	HNRNPM	0.00524164	LUAD
Fibroblasts	Endothelial cells	MGP	GANAB	0.00190823	LUAD
Fibroblasts	Endothelial cells	MGP	SQSTM1	0.00960546	LUAD
Fibroblasts	Endothelial cells	MGP	HADHB	0.000136544	LUAD
Fibroblasts	Endothelial cells	NOTCH2	EGFL7	0.000246773	LUAD
Fibroblasts	Endothelial cells	NRP1	PLXNA2	6.32867e-05	LUAD
Fibroblasts	Endothelial cells	NRP1	PDGFB	0.000183509	LUAD
Fibroblasts	Endothelial cells	PIK3R1	PDGFB	0.000166035	LUAD
Fibroblasts	Endothelial cells	RPS26	CRIM1	0.000898017	LUAD
Fibroblasts	Endothelial cells	SERPINA3	NFKB1	2.65211e-05	LUAD
Fibroblasts	Endothelial cells	SERPING1	BAG6	0.000263783	LUAD
Fibroblasts	Endothelial cells	SERTAD1	TGM2	0.000977918	LUAD
Fibroblasts	Endothelial cells	SLIT2	ETS1	0.000571466	LUAD
Fibroblasts	Endothelial cells	SLIT2	ROBO4	0.000172272	LUAD
Fibroblasts	Endothelial cells	SLIT2	DAG1	3.01384e-06	LUAD
Fibroblasts	Endothelial cells	SLIT3	ROBO4	0.00010337	LUAD
Fibroblasts	Endothelial cells	SPARCL1	CST3	0.00126685	LUAD
Fibroblasts	Endothelial cells	SPARCL1	LAMB1	0.00108607	LUAD
Fibroblasts	Endothelial cells	SPARCL1	LAMC1	0.000211365	LUAD
Fibroblasts	Endothelial cells	SPARCL1	TIMP1	0.00302135	LUAD
Fibroblasts	Endothelial cells	SPARCL1	ADAM10	0.000241553	LUAD
Fibroblasts	Endothelial cells	TGM2	FN1	0.00195543	LUAD
Fibroblasts	Endothelial cells	TGM2	RBM25	0.000223421	LUAD
Fibroblasts	Endothelial cells	TGM2	ATF4	0.00343722	LUAD
Fibroblasts	Endothelial cells	TGM2	TGM2	0.00572747	LUAD
Fibroblasts	Endothelial cells	TGM2	HNRNPF	0.0018805	LUAD
Fibroblasts	Endothelial cells	TGM2	ADAR	0.000558366	LUAD
Fibroblasts	Endothelial cells	TGM2	AKAP13	0.000111723	LUAD
Fibroblasts	Endothelial cells	TGM2	YWHAE	0.00145046	LUAD
Fibroblasts	Endothelial cells	TGM2	ADGRG1	0.000521161	LUAD
Fibroblasts	Endothelial cells	TGM2	SQSTM1	0.00263816	LUAD
Fibroblasts	Endothelial cells	TGM2	APP	0.0114277	LUAD
Fibroblasts	Endothelial cells	TGM2	YWHAG	0.000446743	LUAD
Fibroblasts	Endothelial cells	TGM2	YWHAQ	0.00133903	LUAD
Fibroblasts	Endothelial cells	TGM2	PINK1	0.000595568	LUAD
Fibroblasts	Endothelial cells	TGM2	ITGB1	0.00958969	LUAD
Fibroblasts	Endothelial cells	THBS1	FN1	0.00175691	LUAD
Fibroblasts	Endothelial cells	THBS1	TGM2	0.00514796	LUAD
Fibroblasts	Endothelial cells	THBS1	ITGA6	0.00255957	LUAD
Fibroblasts	Endothelial cells	THBS1	ITGA1	0.00310632	LUAD
Fibroblasts	Endothelial cells	THBS1	ITGA5	0.00389803	LUAD
Fibroblasts	Endothelial cells	THBS1	ITGB1	0.00862279	LUAD
Fibroblasts	Endothelial cells	THBS1	CD36	0.00151214	LUAD
Fibroblasts	Endothelial cells	THBS1	PDGFB	0.000969318	LUAD
Fibroblasts	Endothelial cells	THBS1	CALR	0.0052329	LUAD
Fibroblasts	Endothelial cells	THBS1	SCARB2	0.000702108	LUAD
Fibroblasts	Endothelial cells	THBS1	GAS6	0.000601867	LUAD
Fibroblasts	Endothelial cells	THBS1	MYH9	0.0158245	LUAD
Fibroblasts	Endothelial cells	THBS1	ADAMTS1	0.000668696	LUAD
Fibroblasts	Endothelial cells	THBS1	ADAMTS9	0.00033446	LUAD
Fibroblasts	Endothelial cells	THBS1	COL18A1	0.00144226	LUAD
Fibroblasts	Endothelial cells	THBS1	SPARC	0.0180407	LUAD
Fibroblasts	Endothelial cells	TIMP1	CD63	0.0261682	LUAD
Fibroblasts	Endothelial cells	TIMP1	ZBTB16	0.00124642	LUAD
Fibroblasts	Endothelial cells	TIMP1	FN1	0.00724154	LUAD
Fibroblasts	Endothelial cells	TIMP1	LAMB2	0.00138472	LUAD
Fibroblasts	Endothelial cells	TIMP1	LAMC1	0.000969708	LUAD
Fibroblasts	Endothelial cells	TIMP1	SPARCL1	0.0599703	LUAD
Fibroblasts	Endothelial cells	TIMP1	ADAM10	0.00110808	LUAD
Fibroblasts	Endothelial cells	TIMP1	CD82	0.00179939	LUAD
Fibroblasts	Endothelial cells	TIMP3	TIMP2	8.71751e-05	LUAD
Fibroblasts	Endothelial cells	TNFSF13B	HOOK3	9.28178e-05	LUAD
Fibroblasts	Endothelial cells	TNFSF13B	KPNB1	0.000246707	LUAD
Fibroblasts	Endothelial cells	UBA52	HBEGF	0.0019483	LUAD
Fibroblasts	Endothelial cells	UBC	TGM2	0.00908404	LUAD
Fibroblasts	Endothelial cells	VIM	TIMP3	0.0874043	LUAD
Fibroblasts	Endothelial cells	YAP1	ANXA5	8.73939e-05	LUAD
