# Supplementary material for: Antagonistic SMAD2/3 control of TIMP-1, VEGF-A, and hypoxia signaling in myofibroblasts shapes histotype-specific angiogenesis in lung cancer
Source: Cell Death Dis. 2026 Mar 30;17(1):431. doi: 10.1038/s41419-026-08677-2 (PMC13156306; doi:10.1038/s41419-026-08677-2)
Supplement: Supplementary file 5 — Supplementary Table S2 [file 41419_2026_8677_MOESM5_ESM.xlsx]

## Sheet: Lambrechts_LUADvsSCT_NicheNet_F
Supplementary Table S2: Díaz-Valdivia et al,
Antagonistic SMAD2/3 control of TIMP-1, VEGF-A, and hypoxia signaling in myofibroblasts
shapes histotype-specific angiogenesis in lung cancer
NicheNet analysis of fibroblast-endothelial cell ligand-receptor pairs upregulated
in LUAD versus LUSC in the Lambrechts scRNAseq dataset
ligand	receptor	value
A2M	MMP2	0.88588
ADAM10	TSPAN5	0.746358
ADAM10	TSPAN17	0.603005
ADAM10	TSPAN14	0.917366
ADAM10	TSPAN15	0.799638
ADAM10	APP	0.716795
ADAM10	NOTCH1	0.871928
ADAM10	NOTCH4	0.928097
ADAM10	CD44	0.472078
ADAM12	ITGB1	0.549506
ADAM15	ITGB1	0.582084
ADAM15	ITGA5	0.787163
ADAM17	ITGB1	0.452737
ADAM17	NOTCH1	1.05664
ADAM17	NOTCH4	0.721658
ADAM17	ITGA5	0.339167
ADGRE5	CD55	0.984954
AGRN	ITGB1	0.665079
AGRN	DAG1	1.07014
ALCAM	NRP1	0.367546
ALCAM	CHL1	0.430551
ANGPT1	ITGB1	0.644951
ANGPT1	TEK	1.05872
ANGPT1	TIE1	0.774521
ANGPT1	ITGA5	0.582084
ANGPT2	ITGB1	0.166711
ANGPT2	TEK	1.31572
ANGPT2	TIE1	0.53974
ANGPT2	ITGA5	0.176595
ANGPTL1	ITGB1	0.101133
ANGPTL1	ITGA1	0.107639
ANGPTL1	TEK	0.622677
APOD	LEPR	0.58445
APOE	SCARB1	0.850245
APOE	APP	0.818054
APOE	LDLR	1.2669
APOE	LRP5	0.475176
APP	FLT1	0.40469
APP	CD74	0.667819
APP	NCSTN	0.644351
B2M	TAP1	0.779566
B2M	TAP2	0.834687
BMP1	BMPR2	0.550838
BMP5	ACVR2B	0.575705
BMP5	BMPR2	0.550838
C1QA	CD93	0.71599
C3	CD46	1.01153
C3	ITGB2	0.651228
CALM1	MYLK	0.979137
CALM2	MYLK	0.661127
CALR	ITGA3	0.693525
CALR	SCARF1	0.974651
CALR	TAP1	0.910408
CALR	TAP2	0.754803
CALR	ITGAV	0.589192
CCL5	ACKR1	0.829538
CD320	LRPAP1	0.156094
CD320	TMEM167A	0.411006
CD55	ADGRE5	1.05722
CD59	STAB1	0.385388
CD7	ADAM15	0.352586
CD9	CD36	0.952213
CD9	KIT	0.922573
CD99	CD81	0.501687
CD99	CD99	0.141376
CD99	PILRB	0.720118
CFH	SELL	0.427418
CHL1	TMEM132A	0.405872
CKLF	LRP6	0.392711
COL10A1	ITGB1	0.264876
COL10A1	ITGA10	0.286556
COL10A1	ITGA1	0.281917
COL10A1	ITGA2	0.284194
COL11A1	ITGB1	0.483928
COL11A1	ITGA10	0.523537
COL11A1	ITGA1	0.515061
COL11A1	ITGA2	0.519221
COL14A1	ITGB1	0.264876
COL14A1	ITGA10	0.286556
COL14A1	ITGA1	0.281917
COL14A1	ITGA2	0.284194
COL14A1	CD44	0.444147
COL15A1	ITGB1	0.264876
COL15A1	ITGA10	0.286556
COL15A1	ITGA1	0.281917
COL15A1	ITGA2	0.284194
COL16A1	ITGB1	0.665079
COL16A1	ITGA10	0.482534
COL16A1	ITGA1	0.474722
COL16A1	ITGA2	0.478556
COL18A1	ITGB1	0.578254
COL18A1	ITGA10	0.286556
COL18A1	ITGA1	0.281917
COL18A1	ITGA2	0.284194
COL18A1	KDR	0.663076
COL18A1	ITGA5	0.682002
COL27A1	ITGB1	0.264876
COL27A1	ITGA10	0.286556
COL27A1	ITGA1	0.281917
COL27A1	ITGA2	0.284194
COL3A1	ITGB1	0.483928
COL3A1	ITGA10	0.523537
COL3A1	ITGA1	0.515061
COL3A1	ITGA2	0.519221
COL4A1	ITGB1	0.665079
COL4A1	ITGA10	0.523537
COL4A1	ITGA1	0.707866
COL4A1	ITGA2	0.519221
COL4A1	ITGAV	0.750212
COL4A1	CD93	0.505137
COL4A2	ITGB1	0.483928
COL4A2	ITGA10	0.523537
COL4A2	ITGA1	0.515061
COL4A2	ITGA2	0.519221
COL4A2	CD93	0.505137
COL4A2	ITGB5	0.669065
COL5A2	ITGB1	0.483928
COL5A2	ITGA10	0.523537
COL5A2	ITGA1	0.515061
COL5A2	ITGA2	0.519221
COL5A2	CD93	0.419266
COL6A3	ITGB1	0.549506
COL6A3	ITGA10	0.523537
COL6A3	ITGA1	0.584858
COL6A3	ITGA2	0.589582
COL8A1	ITGB1	0.4259
COL8A1	ITGA10	0.286556
COL8A1	ITGA1	0.756241
COL8A1	ITGA2	0.762349
COMP	ITGB1	0.665079
COMP	ITGA3	0.361796
COMP	CD36	0.370166
COMP	CD47	0.769413
COMP	ITGA5	0.704508
COMP	ITGAV	0.749848
CTHRC1	FZD6	0.495996
CTSD	APP	0.509779
CXCL12	ITGB1	0.320185
CXCL12	ACKR3	0.908911
CXCL12	CXCR4	1.35202
CXCL13	ACKR1	0.444246
CXCL14	CXCR4	0.45814
DCHS1	FAT4	0.708508
EDIL3	ITGB1	0.101133
EDIL3	ITGA5	0.107129
EDIL3	ITGAV	0.590614
EDIL3	ITGB5	0.620175
EFNA4	EPHA4	0.80394
EFNB1	DAG1	0.150842
EFNB1	EPHA4	0.665821
EFNB1	EPHB4	0.798042
ENG	ACVRL1	0.100797
ENG	CDH5	0.526115
ENG	BMPR2	0.559432
ENG	ITGAV	0.344137
ESAM	ESAM	0.200207
F10	ITGB2	0.681304
FBLN1	ITGB1	0.385763
FBN1	ITGB1	0.483928
FBN1	ITGA5	0.512618
FBN1	ITGAV	0.714833
FGF7	NRP1	0.578355
FGF7	FGFR1	1.12808
FURIN	ADAMTS1	0.697863
FURIN	INSR	0.327265
FURIN	NOTCH1	1.02926
GLG1	UNC5B	0.348522
GPI	AMFR	0.687367
GREM1	KDR	0.490902
GRN	SORT1	0.51102
GRN	TNFRSF1A	0.549709
GRN	TNFRSF1B	0.570847
GZMB	IGF2R	0.552364
GZMB	MCL1	0.35913
HGF	MET	1.93536
HGF	CD44	0.684516
HLA-A	APLP2	0.437593
HLA-DRA	CD81	0.33381
HLA-DRA	CD82	0.563018
HLA-DRA	CD63	0.549221
HLA-DRA	CD9	0.342827
HLA-DRB1	CD81	0.33381
HLA-DRB1	CD82	0.398177
IGF1	ITGA6	0.112276
IGF1	ITGB4	0.109997
IGF1	IGF1R	1.47045
IGF1	TRPV2	0.385346
IGF1	INSR	1.07969
IGF1	ITGAV	0.108699
IGFBP4	LRP6	0.929026
JAG1	CD46	0.570578
JAG1	NOTCH1	1.46412
JAG1	NOTCH4	0.842477
JAM3	ITGB1	0.665079
JAM3	F11R	0.528536
JAM3	JAM2	1.3936
JAM3	JAM3	0.181195
JAM3	ITGB2	0.702566
KITLG	KIT	1.62399
LAMA2	ITGB1	0.665079
LAMA2	ITGA1	0.515061
LAMA2	ITGA2	0.519221
LAMA2	DAG1	1.14475
LAMA2	RPSA	0.385896
LAMA2	ITGA3	0.546819
LAMA2	ITGA6	0.811159
LAMA2	ITGB4	0.794699
LAMA4	ITGB1	0.89168
LAMA4	ITGA3	0.62092
LAMA4	ITGA6	0.738355
LAMA4	ITGAV	0.52013
LAMB1	ITGB1	0.665079
LAMB1	ITGA1	0.707866
LAMB1	ITGA2	0.713583
LAMB1	CD151	0.553435
LAMB1	ITGA3	0.751512
LAMB1	ITGA6	0.811159
LAMB1	ITGB4	0.794699
LAMB1	ITGAV	0.714833
LAMB2	ITGB1	0.665079
LAMB2	RPSA	0.473939
LAMB2	ITGA3	0.933463
LAMB2	ITGA6	0.811159
LAMB2	ITGB4	0.794699
LAMC1	ITGB1	0.665079
LAMC1	ITGA1	0.707866
LAMC1	ITGA2	0.713583
LAMC1	ITGA3	0.751512
LAMC1	ITGA6	0.811159
LAMC1	ITGB4	0.794699
LAMC1	ITGAV	0.714833
LGALS3BP	ITGB1	0.452737
LPL	GPIHBP1	1.27508
LTBP1	ITGB5	0.388075
LTBP3	ITGB5	0.388075
LUM	ITGB1	0.665079
MCAM	TMEM132A	0.405872
MDK	ITGB1	0.483928
MDK	ITGA6	0.537246
MDK	PTPRB	0.389143
MFGE8	ITGAV	0.52013
MFGE8	ITGB5	0.455451
MICA	HCST	0.79408
MMP2	FGFR1	0.602501
MMP2	F2R	0.359314
MMP2	PECAM1	0.351229
MMP2	ITGAV	0.594905
MMP9	ITGB2	0.511204
MMP9	CD44	1.08066
MMP9	IFNAR1	0.357866
MPDZ	CLDN5	0.561617
MPDZ	F11R	0.904649
MXRA5	CD200	0.336434
MXRA5	PILRB	0.476457
MXRA8	JAM3	0.433891
NFASC	NRP2	0.170803
NID1	ITGB1	0.549506
NID1	ITGA3	0.546819
NID1	ITGAV	0.414621
NPNT	ITGB1	0.483928
NRP1	FLT1	1.09971
NRP1	KDR	1.20074
NUCB2	ERAP1	0.648298
PAPLN	CD200	0.336434
PDGFA	FURIN	0.720801
PDGFC	FLT4	0.629236
PDGFC	FLT1	0.552043
PDGFC	KDR	0.712957
PGF	NRP1	0.763197
PGF	NRP2	0.849288
PGF	FLT1	1.43233
PGF	KDR	0.998319
PLA2G2A	ITGB1	0.320185
PLA2G2A	ITGA5	0.339167
PLA2G2A	ITGAV	0.414621
PLXNA1	NOTCH1	0.317252
PLXNA1	TYROBP	0.67654
PROS1	F8	0.773574
PSAP	SORT1	0.436999
PSEN1	PSEN1	0.105437
PSEN1	NCSTN	0.84497
PSEN1	NOTCH1	1.07568
PSEN1	NOTCH4	0.872715
PTDSS1	JMJD6	0.400842
PTDSS1	SCARB1	0.368953
PTN	PLXNB2	0.536343
PTN	PTPRB	0.425547
PTN	ITGAV	0.179183
RARRES1	NRP2	0.409006
RSPO3	LRP6	0.392711
S100A8	CD36	0.556326
S100A8	CD68	0.407098
S100A8	ITGB2	0.338232
S100A9	CD36	0.556326
S100A9	CD68	0.407098
S100A9	ITGB2	0.338232
SARAF	DAG1	0.150842
SDC2	EZR	0.789753
SEMA3B	NRP1	0.627666
SEMA3B	NRP2	0.698469
SEMA3B	PLXNA2	0.53919
SEMA3C	NRP1	0.892512
SEMA3C	NRP2	0.492777
SEMA3C	PLXNA2	0.358765
SEMA3C	PLXND1	0.588872
SEMA4B	PLXNB2	0.379312
SEMA4C	PLXNB2	0.570071
SEMA5A	PLXNA2	0.358765
SEMA5A	MET	0.323338
SERPINF1	LRP6	0.512903
SERPINF1	PLXDC2	0.427445
SERPING1	C1R	0.98176
SERPING1	SELP	0.587247
SHISA4	FCGRT	0.150207
SLIT2	ROBO1	1.40722
SLIT2	ROBO4	1.26569
SPARC	ENG	0.37573
SPARC	FGFR1	0.323871
SPON1	APP	0.511642
TCTN1	TCTN3	0.879421
TGFB1	ENG	0.912385
TGFB1	ACVRL1	0.918181
TGFB1	TGFBR2	1.36668
TGFB1	TGFBR3	1.05067
TGFB1	ITGB1	0.665079
TGFB1	APP	0.920412
TGFB1	ITGAV	0.916395
TGFB3	ENG	0.912385
TGFB3	ACVRL1	0.708166
TGFB3	TGFBR2	0.985837
TGFB3	TGFBR3	0.754953
TGM2	ITGB1	0.549506
TGM2	ADGRG1	0.663424
TGM2	TBXA2R	0.546819
TGOLN2	BTN3A1	0.512818
THBS2	ITGB1	0.549506
THBS2	ITGA3	0.361796
THBS2	ITGA6	0.537246
THBS2	NOTCH4	0.364881
THBS2	CD36	0.556326
THBS2	CD47	0.370413
THY1	ITGB2	0.106833
THY1	ITGAV	0.108699
TIMP1	CD63	0.917134
TIMP1	MMP1	0.789913
TIMP1	MMP2	0.770997
TIMP2	ITGB1	0.385763
TIMP2	ITGA3	0.511575
TIMP2	MMP2	1.48276
TIMP2	CD44	0.31411
TNFSF10	TNFRSF10D	0.897443
TNFSF10	TNFRSF10A	1.20594
TNFSF10	TNFRSF10B	0.929471
TNFSF12	TNFRSF12A	1.07849
TNFSF12	TNFRSF25	0.757493
TSPAN3	ADAM10	0.397679
VCAM1	ITGB1	1.26888
VCAM1	EZR	0.786983
VCAM1	MSN	0.751009
VCAM1	ITGB2	0.681304
VCAN	ITGB1	0.708294
VCAN	SELL	0.475653
VCAN	SELP	0.587247
VCAN	CD44	0.810682
VEGFB	NRP1	0.763197
VEGFB	FLT1	1.16284
VEGFB	KDR	0.69932
ZDHHC5	S1PR1	0.344997
