# Supplementary material for: Antagonistic SMAD2/3 control of TIMP-1, VEGF-A, and hypoxia signaling in myofibroblasts shapes histotype-specific angiogenesis in lung cancer
Source: Cell Death Dis. 2026 Mar 30;17(1):431. doi: 10.1038/s41419-026-08677-2 (PMC13156306; doi:10.1038/s41419-026-08677-2)
Supplement: Supplementary file 6 — Supplementary Table S3 [file 41419_2026_8677_MOESM6_ESM.xlsx]

## Sheet: c19
Supplementary Table S3: Díaz-Valdivia et al,
Antagonistic SMAD2/3 control of TIMP-1, VEGF-A, and hypoxia signaling in myofibroblasts
shapes histotype-specific angiogenesis in lung cancer
Average RNAseq data for genes in the hypoxia-associated myofibroblast cluster (c19)
(as defined in Gao et al, Cancer Cell 2024)
Gene	LUAD-TAFs	LUSC-TAFs
SPHK1	53.6623	307.982
GREM1	16750.6	88943.1
CXCL1	158.326	2.76844
DIO2	323.036	17.1124
GOLM1	545.724	848.816
STEAP1	139.112	400.624
TNFRSF12A	1003.25	1490.71
TWIST2	544.755	243.237
SLC39A14	1084.43	1384.39
MMP14	16856.3	25930.3
PLOD2	1925.24	4736.5
NNMT	862.286	2063.14
PLAUR	645.144	1324.03
MME	504.008	1785.41
INHBA	1761.63	5560.75
CHI3L1	80.2303	1065.74
CA12	835.402	2161.45
CTSB	12493.1	24321.2
EVA1A	198.328	334.222
ITGA5	14305.3	20346.4
ICAM1	267.62	995.59
PARP14	1314.93	585.091
SLC16A3	1354.83	2328.14
IL32	63.5732	198.146
PFN1	16847.8	20004.7
CXCL6	33.5079	0.32093
HLA-B	1901.19	3178.2
ADM	2763.65	1178.78
PKM	45726.7	54672.6
HIF1A	9030.94	14118.4
CAPZB	5997.38	6815.45
ANGPTL2	2009.85	1056.33
PKIG	1079.34	636.762
CTHRC1	1754.23	3189.79
CRABP2	1713.64	593.028
ALDOA	13334.4	16105.5
TNIP1	1790.97	2470.87
TGFBI	28575.1	12600.9
LOXL2	7472.7	12748.4
S100A11	6462.34	7405.64
SULF1	4993.79	11110.4
HLA-C	1382.78	1855.51
FBXO32	770.965	349.153
TNFAIP3	290.556	474.456
GJA1	2688.31	2139.14
CTSK	3783.14	8839.45
FAP	1436.66	2784.01
CALU	25793.8	34059.7
RPS27L	2573.63	3751.95
ARL4C	2159.44	3454.86
FXYD5	1449.52	1803.82
MMP3	694.556	140.217
ABRACL	138.624	197.273
AP2S1	1662.93	1829.12
WARS	3453.12	1980.58
COL1A1	163125	303641
COTL1	7035.33	8230.14
MXRA5	976.234	3599.74
ATP6V0B	481.919	697.828
PTGES	117.595	27.6842
CD74	46.2936	61.633
FAM20A	9.24711	38.5726
PGK1	5022.69	5258
TIMP1	36230.3	21780
SEC61G	352.612	410.89
IFI27	62.3425	27.3734
UBE2L6	875.97	592.737
RAI14	7962.77	10813.3
TNC	29309.1	11000.9
WNT5A	3029.81	3919.47
MMP2	23621.7	34906.8
PLAU	6756.18	3213.6
BGN	3920.97	6238.81
HLA-A	2857.14	3530.9
RGS3	889.945	1024.26
RAB13	3785.05	2768.45
PTK7	1739.18	2299.7
S100A16	2806.34	3070.24
NINJ1	457.598	255.301
B2M	10080.8	10593
GBP1	562.381	701.269
TAGLN2	5569.39	6487.88
EPSTI1	70.0521	33.3013
SQSTM1	10891.1	12826.8
RAB31	766.189	967.579
IFI6	524.964	216.263
SOD2	2166.59	1530.89
TNFRSF21	541.128	301.089
CALR	24627.1	25909.7
SEC61B	880.592	944.255
COL1A2	124635	152657
RCN1	6508.15	8210.63
IL15RA	80.4868	34.8332
BPGM	982.503	635.754
GK	622.776	389.555
WNT2	75.4972	28.3618
CD82	1112.58	571.1
TWIST1	139.35	156.891
ISLR	175.731	68.9137
CERCAM	2541.02	2847.36
BMP1	1318.43	970.044
COL6A1	27179.2	17800.5
COL5A2	14680	10431.5
SERPINH1	7700.77	9110.64
ANPEP	4943.99	5341.11
KDELR2	5098.43	5198.98
CMTM3	347.012	395.864
P4HB	18473.3	18503.4
MMP11	30.5519	14.0016
ATP6V0E1	2935.87	3457.43
FTL	62045.8	80227
TMEM45A	401.479	565.586
LDHA	9404.33	10640.6
SERINC2	2872.66	2202.13
PRELID1	1853.61	1878.21
TMSB10	24037.7	25103.4
RIN2	1159.36	1257.83
IER3	1000.95	1256.94
C19orf53	1025.14	1049.08
GPX1	2852.18	2140.1
MXRA8	4172.92	4507.86
GAPDH	68977	67305.2
MYDGF	1733.26	1813.16
AKR1B1	2240.07	1751.74
TDO2	9.34019	5.00853
SAT1	798.271	635.595
ENO1	13390.7	14267
OSTC	1220.6	1290.93
TYMP	53.3837	61.0352
FAM20C	1109.88	641.847
PERP	3365.53	2421.87
FTH1	55635.5	65413.5
RUNX2	245.913	273.129
PPIB	7815.47	7884.33
MMP1	2820.99	4818.64
COL12A1	41974.7	29832.5
PSME2	1151.68	891.046
RABAC1	1067.86	1107.55
C1S	5266.42	3477.55
SELENOM	1775.82	1818.62
HM13	2832.88	2404.35
BST2	9.4237	5.17215
WIPI1	1442.44	1512.24
TMEM158	2979.51	3229.46
RARRES2	72.3344	115.683
COL7A1	484.171	587.868
ADAMTS2	2268.19	2421.9
MSC	146.131	103.113
RPLP0	19916.9	15180.6
TPI1	7200.27	6824.79
ANTXR1	6077.85	5119.62
GRINA	3226.7	3126.71
SURF4	5876.4	5710.45
C1QTNF6	98.7147	109.363
MT2A	6448.06	6215.65
IGFBP4	30936.4	31343.6
MDK	1039.95	677.723
GRAMD1A	524.749	506.775
LUM	3859.83	3323.96
ISG15	164.436	127.887
RCN3	1638.63	1171.09
PRDM1	230.498	219.361
COL10A1	46.4994	53.8599
CYBA	623.668	524.142
MT1E	1102.78	868.263
PCOLCE	3604.26	3113.91
C4orf48	33.9083	33.9795
G0S2	50.8945	38.4511
TMEM132A	277.053	288.954
FKBP10	5950.31	4646.61
COL6A3	45324.2	43241
HTRA3	37.0111	28.4216
BAX	1080.55	905.722
SPON2	4407.26	5621.73
IL7R	541.115	609.975
TAPBP	3632.6	3151.22
TAP1	709.37	639.272
PGAM1	6713.18	5925.92
MIF	1493.12	1441.04
BNIP3	1001.93	977.102
POSTN	4226.73	3472.36
AEBP1	2204.85	1972.53
PHLDA1	8310.83	6185.78
GABARAP	3951.46	3605.07
WTAP	937.262	803.039
LAP3	1134.4	1026.09
COL6A2	27582	22037.5
ACSL4	2774.63	2409.59
PDLIM4	598.763	574.639
PSMB9	84.375	43.3538
ATOX1	636.841	609.988
PSMB8	450.331	351.242
DDIT4	195.859	145.108
IFITM1	162.391	136.117
COL3A1	43101.3	38983.5
RPL28	9464.69	7897.51
S100A6	17059.6	13793.8
AGTRAP	308.577	288.55
IFITM3	5710.46	4660.71
LY6E	1351.84	1123.15
TSC22D1	2842.89	2596.27
STAT1	4307.15	4002.65
CHN1	1302.51	1026.73
SMIM3	932.899	733.997
LGALS1	17826.6	15203.6
MFAP2	784.505	696.857
SLC39A8	61.3798	60.75
HAPLN3	173.165	164.884
