# Supplementary material for: Antagonistic SMAD2/3 control of TIMP-1, VEGF-A, and hypoxia signaling in myofibroblasts shapes histotype-specific angiogenesis in lung cancer
Source: Cell Death Dis. 2026 Mar 30;17(1):431. doi: 10.1038/s41419-026-08677-2 (PMC13156306; doi:10.1038/s41419-026-08677-2)
Supplement: Supplementary file 8 — Supplementary Table S5 [file 41419_2026_8677_MOESM8_ESM.xlsx]

## Sheet: Hoja1
Supplementary Table S5: Díaz-Valdivia et al,
Antagonistic SMAD2/3 control of TIMP-1, VEGF-A, and hypoxia signaling in myofibroblasts
shapes histotype-specific angiogenesis in lung cancer
Summary of patient’s clinical data
Patient ref.	Age (y.o.)	Histologic subtype	pT	pN	Stage
#2	82	SCC	T3	N2	IIIA
#4	73	SCC	T2b	N1*	IIB
#5	69	SCC	T2b	N2	IIIA
#6	65	SCC	T1a	N0	IA
#7	61	ADC	T1b	N0	IA
#10	76	ADC	T1a	N0	IA
#12	70	ADC	T3	N0	IIB
#13	59	ADC	T2b	N2	IIIA
#15	73	ADC	T1a	N0	IA
#16	64	SCC	T2a	N1*	-
#18	83	SCC	T2a	N0	IB
#20	78	SCC	T1b	N0	IA
#22	76	SCC	T2a	N1	IIA
#27	71	ADC	T1a	N0	IA
#28	80	ADC	T1a	N0	IA
#31	62	SCC	T3	N0	IIB
#33	72	SCC	T2a	N0	IB
#34	76	SCC	T2b	N0	IIA
#35	60	SCC	T2a	N1	IIA
#37	58	ADC	T1b	N0	IA
N*: direct hilar ganglionar infiltration by the tumor
